# Supplementary material for: Environmental Drivers and Explainable Modeling to Resolve Trace Metal Dynamics in a Lotic System
Source: Toxics. 2026 Feb 28;14(3):215. doi: 10.3390/toxics14030215 (PMC13029825; doi:10.3390/toxics14030215)
Supplement: Supplementary file 1 [file toxics-14-00215-s001.zip]

Archive with 1 entries (1 files):
- toxics-4157648-supplementary.pdf
